# Supplementary material for: Perceived Stress Levels, Chemotherapy, Radiation Treatment and Tumor Characteristics Are Associated with a Persistent Increased Frequency of Somatic Chromosomal Instability in Women Diagnosed with Breast Cancer: A One Year Longitudinal Study
Source: PLoS One. 2015 Jul 15;10(7):e0133380. doi: 10.1371/journal.pone.0133380 (PMC4503400; doi:10.1371/journal.pone.0133380)
Supplement: S1 Table — (XLSX) [file pone.0133380.s001.xlsx]

## Sheet: MN manuscript data v2
ID	Visit	Race	Income	Age	Menopausal Status	BMI	Nutrition	Smoking Status	Ethanol Use	Luminal A	Luminal B	Triple negative	HER2+ ER- & PR-	Grade	Stage	Surgery	Neoadjuvant	Radiotherapy	PSS-10	NDCI	MN/cytome freq
2001	1	BlackAfricanAmerican	<$30,000	56	Post-menopausal	39.5397	2.66667	Yes	No	N	N	N	Y	2	IIB	Biopsy	Y	Y	12	1.28	0.034
2001	2	BlackAfricanAmerican	<$30,000	56	Post-menopausal	39.5397	3.11111	Yes	No	N	N	N	Y	2	IIB	Biopsy	Y	Y	8	2.01	0.0395
2001	3	BlackAfricanAmerican	<$30,000	56	Post-menopausal	39.5397	2.33333	Yes	No	N	N	N	Y	2	IIB	Biopsy	Y	Y	11	2.18	0.0695
2001	4	BlackAfricanAmerican	<$30,000	56	Post-menopausal	39.5397	2.55556	Yes	No	N	N	N	Y	2	IIB	Biopsy	Y	Y	22	1.74	0.0545
2002	1	BlackAfricanAmerican	$30,000 to $59,999	49	Premenopausal	31.1731	2	No	No	N	N	N	Y	2	IIB	Lumpectomy	N	N	17	1.33	0.058
2002	2	BlackAfricanAmerican	$30,000 to $59,999	49	Premenopausal	31.1731	2.55556	No	No	N	N	N	Y	2	IIB	Lumpectomy	N	N	13	1.44	0.0639456
2002	3	BlackAfricanAmerican	$30,000 to $59,999	49	Premenopausal	31.1731	2.66667	No	No	N	N	N	Y	2	IIB	Lumpectomy	N	N	13	2.12	0.065
2002	4	BlackAfricanAmerican	$30,000 to $59,999	49	Premenopausal	31.1731	2.11111	No	No	N	N	N	Y	2	IIB	Lumpectomy	N	N	10	1.87	0.053
2004	1	White	> $90,000	34	Premenopausal	22.887	3.44444		No	Y	N	N	N	3	IIA	Segmental	N	Y	5	1.46	0.0285
2004	2	White	> $90,000	34	Premenopausal	22.887	3.88889		No	Y	N	N	N	3	IIA	Segmental	N	Y	1	1.75	0.0465
2004	3	White	> $90,000	34	Premenopausal	22.887	3.66667		No	Y	N	N	N	3	IIA	Segmental	N	Y	1	2.181	0.072
2004	4	White	> $90,000	34	Premenopausal	22.887	4		No	Y	N	N	N	3	IIA	Segmental	N	Y	2	2.03	0.064
2005	1	BlackAfricanAmerican	<$30,000	51	Post-menopausal	39.1368	1.88889	Yes	No	N	N	Y	N	2	I	Segmental	N	Y	32	1.3	0.0385
2005	2	BlackAfricanAmerican	<$30,000	51	Post-menopausal	39.1368	2.55556	Yes	No	N	N	Y	N	2	I	Segmental	N	Y	27	1.59	0.065
2005	3	BlackAfricanAmerican	<$30,000	51	Post-menopausal	39.1368	2	Yes	No	N	N	Y	N	2	I	Segmental	N	Y	30	2.32	0.1095
2005	4	BlackAfricanAmerican	<$30,000	51	Post-menopausal	39.1368	1.66667	Yes	No	N	N	Y	N	2	I	Segmental	N	Y		1.67	0.084
2006	1	BlackAfricanAmerican	$30,000 to $59,999	41	Premenopausal	41.801	2.55556	No	No	Y	N	N	N	3	IIA	Lumpectomy	N	Y	17	1.28	0.0145
2006	2	BlackAfricanAmerican	$30,000 to $59,999	41	Premenopausal	41.801	2.44444	No	No	Y	N	N	N	3	IIA	Lumpectomy	N	Y	18	1.95	0.0835
2006	3	BlackAfricanAmerican	$30,000 to $59,999	41	Premenopausal	41.801	2.44444	No	No	Y	N	N	N	3	IIA	Lumpectomy	N	Y	17	1.96	0.0835
2006	4	BlackAfricanAmerican	$30,000 to $59,999	41	Premenopausal	41.801	2.77778	No	No	Y	N	N	N	3	IIA	Lumpectomy	N	Y	9	1.79	0.0875
2007	1	BlackAfricanAmerican	$30,000 to $59,999	51	Post-menopausal	30.8989	2.88889	No	No	N	N	Y	N	2	I	Segmental	N	Y	8		0.032
2007	2	BlackAfricanAmerican	$30,000 to $59,999	51	Post-menopausal	30.8989	3	No	No	N	N	Y	N	2	I	Segmental	N	Y	13	1.46	0.057
2007	3	BlackAfricanAmerican	$30,000 to $59,999	51	Post-menopausal	30.8989	2.66667	No	No	N	N	Y	N	2	I	Segmental	N	Y	14	2.07	0.0595
2007	4	BlackAfricanAmerican	$30,000 to $59,999	51	Post-menopausal	30.8989	2.77778	No	No	N	N	Y	N	2	I	Segmental	N	Y	0	1.93	0.072
2008	1	White	<$30,000	38	Premenopausal	21.0315	3.66667	Yes	Yes	Y	N	N	N	3	IIA	Simple	N	Y	21	1.8	0.074
2008	2	White	<$30,000	38	Premenopausal	21.0315	3.66667	Yes	Yes	Y	N	N	N	3	IIA	Simple	N	Y	13	1.78	0.081
2008	3	White	<$30,000	38	Premenopausal	21.0315	3.44444	Yes	Yes	Y	N	N	N	3	IIA	Simple	N	Y	11	1.94	0.0755
2008	4	White	<$30,000	38	Premenopausal	21.0315	3.11111	Yes	Yes	Y	N	N	N	3	IIA	Simple	N	Y	14	2.02	0.0785
2009	1	BlackAfricanAmerican	$30,000 to $59,999	40	Premenopausal	31.5278	2	No	No	N	N	Y	N	3	IIA	Simple	N	N	25	2.09	0.067
2009	2	BlackAfricanAmerican	$30,000 to $59,999	40	Premenopausal	31.5278	2.33333	No	No	N	N	Y	N	3	IIA	Simple	N	N	20	1.82	0.0955
2009	3	BlackAfricanAmerican	$30,000 to $59,999	40	Premenopausal	31.5278	2.22222	No	No	N	N	Y	N	3	IIA	Simple	N	N	19		0.0585
2009	4	BlackAfricanAmerican	$30,000 to $59,999	40	Premenopausal	31.5278	2.44444	No	No	N	N	Y	N	3	IIA	Simple	N	N	17	1.54	0.0606549
2010	1	BlackAfricanAmerican	<$30,000	41	Premenopausal	22.9169	2.11111	Yes	No	Y	N	N	N	2	IIA	Segmental	N	Y	8	1.49	0.0305556
2010	2	BlackAfricanAmerican	<$30,000	41	Premenopausal	22.9169	2.44444	Yes	No	Y	N	N	N	2	IIA	Segmental	N	Y	17	1.61	0.035
2010	3	BlackAfricanAmerican	<$30,000	41	Premenopausal	22.9169	2	Yes	No	Y	N	N	N	2	IIA	Segmental	N	Y	15		0.0335
2010	4	BlackAfricanAmerican	<$30,000	41	Premenopausal	22.9169	1.77778	Yes	No	Y	N	N	N	2	IIA	Segmental	N	Y	8	1.81	0.029
2011	1	BlackAfricanAmerican	$30,000 to $59,999	41	Post-menopausal	66.5562	2.88889	No	No	N	Y	N	N	2	IIB	Simple	N	Y	13	1.91	0.0485
2011	2	BlackAfricanAmerican	$30,000 to $59,999	41	Post-menopausal	66.5562	3.33333	No	No	N	Y	N	N	2	IIB	Simple	N	Y	19	1.85	0.038
2011	3	BlackAfricanAmerican	$30,000 to $59,999	41	Post-menopausal	66.5562	3.44444	No	No	N	Y	N	N	2	IIB	Simple	N	Y	18		0.06
2011	4	BlackAfricanAmerican	$30,000 to $59,999	41	Post-menopausal	66.5562	2.33333	No	No	N	Y	N	N	2	IIB	Simple	N	Y	19	1.84	0.0885
2012	1	White	$60,000 to $89,999	63	Post-menopausal	34.9516	3.44444	No	Yes	Y	N	N	N	3	IIA	Segmental	N	Y	11	1.97	0.044
2012	2	White	$60,000 to $89,999	63	Post-menopausal	34.9516	3	No	Yes	Y	N	N	N	3	IIA	Segmental	N	Y	18	2.07	0.0745
2012	3	White	$60,000 to $89,999	63	Post-menopausal	34.9516	3.66667	No	Yes	Y	N	N	N	3	IIA	Segmental	N	Y	6		0.0675
2012	4	White	$60,000 to $89,999	63	Post-menopausal	34.9516	3.55556	No	Yes	Y	N	N	N	3	IIA	Segmental	N	Y	5	1.82	0.058
2013	1	BlackAfricanAmerican	<$30,000	44	Premenopausal	34.199	1.55556	Yes	No	N	N	Y	N	3	I	Segmental	N	Y	22	2.13	0.0515
2013	2	BlackAfricanAmerican	<$30,000	44	Premenopausal	34.199	1.55556	Yes	No	N	N	Y	N	3	I	Segmental	N	Y	22	2.11	0.0695
2013	3	BlackAfricanAmerican	<$30,000	44	Premenopausal	34.199	1.66667	Yes	No	N	N	Y	N	3	I	Segmental	N	Y	15		0.054
2013	4	BlackAfricanAmerican	<$30,000	44	Premenopausal	34.199	1.77778	Yes	No	N	N	Y	N	3	I	Segmental	N	Y	20		0.07
2014	1	White	$30,000 to $59,999	47	Premenopausal	27.3945	2.55556	Yes	Yes	Y	N	N	N	3	IIIA	Lumpectomy	N	Y	13	1.94	0.0705
2014	2	White	$30,000 to $59,999	47	Premenopausal	27.3945	3.88889	Yes	Yes	Y	N	N	N	3	IIIA	Lumpectomy	N	Y	8	2.1	0.0505
2014	3	White	$30,000 to $59,999	47	Premenopausal	27.3945	2.88889	Yes	Yes	Y	N	N	N	3	IIIA	Lumpectomy	N	Y	16		0.075
2014	4	White	$30,000 to $59,999	47	Premenopausal	27.3945	3.55556	Yes	Yes	Y	N	N	N	3	IIIA	Lumpectomy	N	Y	16	2.24	0.109
2016	1	White	$60,000 to $89,999	49	Post-menopausal	22.2963	2.77778	No	Yes	Y	N	N	N	2	IIA	Lumpectomy	N	Y	19	2.1	0.062
2016	2	White	$60,000 to $89,999	49	Post-menopausal	22.2963	2.88889	No	Yes	Y	N	N	N	2	IIA	Lumpectomy	N	Y	15	2.12	0.107
2016	3	White	$60,000 to $89,999	49	Post-menopausal	22.2963	2.88889	No	Yes	Y	N	N	N	2	IIA	Lumpectomy	N	Y	2		0.1015
2016	4	White	$60,000 to $89,999	49	Post-menopausal	22.2963	3.11111	No	Yes	Y	N	N	N	2	IIA	Lumpectomy	N	Y	8		0.105
2017	1	BlackAfricanAmerican	<$30,000	48	Premenopausal	32.2666	2.66667	No	No	N	N	N	Y	3	IIA	Segmental	N	Y	15	2.15	0.09
2017	2	BlackAfricanAmerican	<$30,000	48	Premenopausal	32.2666	1.66667	No	No	N	N	N	Y	3	IIA	Segmental	N	Y	9	1.84	0.047
2017	3	BlackAfricanAmerican	<$30,000	48	Premenopausal	32.2666	2.22222	No	No	N	N	N	Y	3	IIA	Segmental	N	Y	13		0.103
2017	4	BlackAfricanAmerican	<$30,000	48	Premenopausal	32.2666	2	No	No	N	N	N	Y	3	IIA	Segmental	N	Y	12	1.98	0.0925
2018	1	BlackAfricanAmerican	<$30,000	52	Premenopausal	31.6228	3.44444	No	No	Y	N	N	N	2	IIA	Biopsy	Y	Y	21	1.97	0.0605
2018	2	BlackAfricanAmerican	<$30,000	52	Premenopausal	31.6228	3.44444	No	No	Y	N	N	N	2	IIA	Biopsy	Y	Y	13	1.92	0.094
2018	3	BlackAfricanAmerican	<$30,000	52	Premenopausal	31.6228	2.77778	No	No	Y	N	N	N	2	IIA	Biopsy	Y	Y	23		0.093
2018	4	BlackAfricanAmerican	<$30,000	52	Premenopausal	31.6228	3.55556	No	No	Y	N	N	N	2	IIA	Biopsy	Y	Y	19	1.94	0.101
2019	1	White	$60,000 to $89,999	47	Premenopausal	25.7905	3.44444	No	Yes	Y	N	N	N	1	IIA	Segmental	N	Y	8	2.43	0.066
2019	2	White	$60,000 to $89,999	47	Premenopausal	25.7905	3.33333	No	Yes	Y	N	N	N	1	IIA	Segmental	N	Y	9		0.055
2019	3	White	$60,000 to $89,999	47	Premenopausal	25.7905	3.44444	No	Yes	Y	N	N	N	1	IIA	Segmental	N	Y	6		0.069
2019	4	White	$60,000 to $89,999	47	Premenopausal	25.7905	3.11111	No	Yes	Y	N	N	N	1	IIA	Segmental	N	Y	15	1.98	0.097
2020	1	White	$60,000 to $89,999	67	Post-menopausal	25.6828	2.11111	No	Yes	N	N	Y	N	3	I	Segmental	N	Y	14	1.85	0.057
2020	2	White	$60,000 to $89,999	67	Post-menopausal	25.6828	2.44444	No	Yes	N	N	Y	N	3	I	Segmental	N	Y	9	1.82	0.096
2020	3	White	$60,000 to $89,999	67	Post-menopausal	25.6828	2.33333	No	Yes	N	N	Y	N	3	I	Segmental	N	Y	24		0.079
2020	4	White	$60,000 to $89,999	67	Post-menopausal	25.6828	2.11111	No	Yes	N	N	Y	N	3	I	Segmental	N	Y	17	1.96	0.0735
2021	1	BlackAfricanAmerican	<$30,000	58	Post-menopausal	27.4059	3.11111	No	Yes	N	Y	N	N	3	IIA	Simple	N	Y	16	1.88	0.039
2021	2	BlackAfricanAmerican	<$30,000	58	Post-menopausal	27.4059	3.44444	No	Yes	N	Y	N	N	3	IIA	Simple	N	Y	19	1.74	0.045
2021	3	BlackAfricanAmerican	<$30,000	58	Post-menopausal	27.4059	3.11111	No	Yes	N	Y	N	N	3	IIA	Simple	N	Y	13		0.0885
2021	4	BlackAfricanAmerican	<$30,000	58	Post-menopausal	27.4059	3.22222	No	Yes	N	Y	N	N	3	IIA	Simple	N	Y	17	1.8	0.0655
2022	1	White	> $90,000	28	Premenopausal	20.666	3.88889	No	No	Y	N	N	N	3	IIIA	Simple	N	Y	21	2.02	0.086
2022	2	White	> $90,000	28	Premenopausal	20.666	3.77778	No	No	Y	N	N	N	3	IIIA	Simple	N	Y	20	2.46	0.058
2022	3	White	> $90,000	28	Premenopausal	20.666	3.55556	No	No	Y	N	N	N	3	IIIA	Simple	N	Y	24		0.1865
2022	4	White	> $90,000	28	Premenopausal	20.666	3.66667	No	No	Y	N	N	N	3	IIIA	Simple	N	Y	31	1.85	0.1245
2024	1	BlackAfricanAmerican	$60,000 to $89,999	35	Premenopausal	19.6481	1.55556	No	Yes	Y	N	N	N	2	IIA	Simple	N	Y	21	1.89	0.078
2024	2	BlackAfricanAmerican	$60,000 to $89,999	35	Premenopausal	19.6481	1.33333	No	Yes	Y	N	N	N	2	IIA	Simple	N	Y	11		0.072
2024	3	BlackAfricanAmerican	$60,000 to $89,999	35	Premenopausal	19.6481	1.44444	No	Yes	Y	N	N	N	2	IIA	Simple	N	Y	13		0.144
2024	4	BlackAfricanAmerican	$60,000 to $89,999	35	Premenopausal	19.6481	1.75	No	Yes	Y	N	N	N	2	IIA	Simple	N	Y	7		0.069
2025	1	White	> $90,000	66	Post-menopausal	26.946	3.11111	No	Yes	Y	N	N	N	3	IIB	Simple	Y	Y	11	1.72	0.0365
2025	2	White	> $90,000	66	Post-menopausal	26.946	2.77778	No	Yes	Y	N	N	N	3	IIB	Simple	Y	Y	20	1.92	0.068
2025	3	White	> $90,000	66	Post-menopausal	26.946	2.88889	No	Yes	Y	N	N	N	3	IIB	Simple	Y	Y	22		0.086
2025	4	White	> $90,000	66	Post-menopausal	26.946	2.88889	No	Yes	Y	N	N	N	3	IIB	Simple	Y	Y	24	1.89	0.0645
2026	1	BlackAfricanAmerican	<$30,000	47	Post-menopausal	28.834	1.66667	Yes	Yes	N	N	N	Y	2	IIA	Segmental	N	Y	40	1.91	0.063
2026	2	BlackAfricanAmerican	<$30,000	47	Post-menopausal	28.834	3	Yes	Yes	N	N	N	Y	2	IIA	Segmental	N	Y	8	1.58	0.0815
2026	3	BlackAfricanAmerican	<$30,000	47	Post-menopausal	28.834	2.11111	Yes	Yes	N	N	N	Y	2	IIA	Segmental	N	Y	20	1.6
2026	4	BlackAfricanAmerican	<$30,000	47	Post-menopausal	28.834	2.11111	Yes	Yes	N	N	N	Y	2	IIA	Segmental	N	Y	18		0.083
2027	1	BlackAfricanAmerican	$30,000 to $59,999	60	Post-menopausal	27.1177	1.77778	Yes	No	N	N	Y	N	2	IIB	Segmental	Y	Y	16	2.2	0.0945
2027	2	BlackAfricanAmerican	$30,000 to $59,999	60	Post-menopausal	27.1177	1.77778	Yes	No	N	N	Y	N	2	IIB	Segmental	Y	Y	12	1.97	0.087
2027	3	BlackAfricanAmerican	$30,000 to $59,999	60	Post-menopausal	27.1177	1.88889	Yes	No	N	N	Y	N	2	IIB	Segmental	Y	Y	12	2.13	0.1075
2027	4	BlackAfricanAmerican	$30,000 to $59,999	60	Post-menopausal	27.1177	2	Yes	No	N	N	Y	N	2	IIB	Segmental	Y	Y	10		0.0935
2028	1	White	<$30,000	43	Post-menopausal	20.3587	1.88889	Yes	No	N	Y	N	N	3	IIA	Biopsy	Y	Y	38		0.067
2028	2	White	<$30,000	43	Post-menopausal	20.3587	2.22222	Yes	No	N	Y	N	N	3	IIA	Biopsy	Y	Y	30		0.099
2028	3	White	<$30,000	43	Post-menopausal	20.3587	2	Yes	No	N	Y	N	N	3	IIA	Biopsy	Y	Y	35		0.0555
2029	1	BlackAfricanAmerican	<$30,000	23	Premenopausal	19.1058	2.77778	No	No	N	N	Y	N	3	IIA	Biopsy	Y	Y	16		0.0525
2029	2	BlackAfricanAmerican	<$30,000	23	Premenopausal	19.1058	3.22222	No	No	N	N	Y	N	3	IIA	Biopsy	Y	Y	16		0.0875
2029	3	BlackAfricanAmerican	<$30,000	23	Premenopausal	19.1058	2.88889	No	No	N	N	Y	N	3	IIA	Biopsy	Y	Y	7		0.0415
2030	1	White	> $90,000	53	Post-menopausal	22.7871	3.44444	No	Yes	N	N	Y	N	3	IIB	Biopsy	N	N	21	1.99	0.0605
2030	2	White	> $90,000	53	Post-menopausal	22.7871	3.11111	No	Yes	N	N	Y	N	3	IIB	Biopsy	N	N	17.7778		0.0685
2030	3	White	> $90,000	53	Post-menopausal	22.7871	3.22222	No	Yes	N	N	Y	N	3	IIB	Biopsy	N	N	19		0.0685
2031	1	White	> $90,000	48	Premenopausal	28.3392	3.11111	No	Yes	N	N	Y	N	3	I	Segmental	N	Y	6		0.064
2031	2	White	> $90,000	48	Premenopausal	28.3392	3	No	Yes	N	N	Y	N	3	I	Segmental	N	Y	13		0.1065
2032	1	BlackAfricanAmerican	$30,000 to $59,999	40	Premenopausal	23.9081	2.11111	No	Yes	Y	N	N	N	3	IIA	Simple	N	N	1		0.0705
2032	2	BlackAfricanAmerican	$30,000 to $59,999	40	Premenopausal	23.9081	2.11111	No	Yes	Y	N	N	N	3	IIA	Simple	N	N	2		0.116
2033	1	White	> $90,000	62	Post-menopausal	37.55	2.55556	No	Yes	Y	N	N	N	2	IIA	Simple	N	Y	24		0.06
2033	2	White	> $90,000	62	Post-menopausal	37.55		No	Yes	Y	N	N	N	2	IIA	Simple	N	Y	20		0.0567416
2034	1	White	> $90,000	56	Post-menopausal	30.207	2.66667	No	No	Y	N	N	N	2	IIIA	Simple	N	Y	18		0.081
2034	2	White	> $90,000	56	Post-menopausal	30.207	2.66667	No	No	Y	N	N	N	2	IIIA	Simple	N	Y	15		0.1045
2034	3	White	> $90,000	56	Post-menopausal	30.207	2.77778	No	No	Y	N	N	N	2	IIIA	Simple	N	Y	5		0.092
2035	1	BlackAfricanAmerican	<$30,000	55	Post-menopausal	27.974	2.77778	No	No	N	N	Y	N	3	I	Segmental	N	Y	7		0.0769231
2035	2	BlackAfricanAmerican	<$30,000	55	Post-menopausal	27.974	3.77778	No	No	N	N	Y	N	3	I	Segmental	N	Y	6		0.0755016
2035	3	BlackAfricanAmerican	<$30,000	55	Post-menopausal	27.974	3.11111	No	No	N	N	Y	N	3	I	Segmental	N	Y	13		0.082
2037	1	White	> $90,000	69	Post-menopausal	28.3396	2.77778	No	No	N	N	Y	N	3	IIA	Simple	N	N	22		0.047
2037	2	White	> $90,000	69	Post-menopausal	28.3396	2.88889	No	No	N	N	Y	N	3	IIA	Simple	N	N	22		0.119
2037	3	White	> $90,000	69	Post-menopausal	28.3396	2.88889	No	No	N	N	Y	N	3	IIA	Simple	N	N	22		0.0595
2038	1	White	$30,000 to $59,999	67	Post-menopausal	28.7898	2.55556	No	Yes	N	N	Y	N	2	IIIA		Y	N	21		0.0615
2038	2	White	$30,000 to $59,999	67	Post-menopausal	28.7898	2.33333	No	Yes	N	N	Y	N	2	IIIA		Y	N	8		0.104
2039	1	White	$60,000 to $89,999	57	Post-menopausal	25.4014	3.11111	No	Yes	N	N	Y	N	3	I	Lumpectomy	N	Y	16		0.0725
2039	2	White	$60,000 to $89,999	57	Post-menopausal	25.4014	3.33333	No	Yes	N	N	Y	N	3	I	Lumpectomy	N	Y	8		0.079
2039	3	White	$60,000 to $89,999	57	Post-menopausal	25.4014	3	No	Yes	N	N	Y	N	3	I	Lumpectomy	N	Y	9		0.1275
2040	1	White	> $90,000	51	Premenopausal	35.4537	2.66667	No	Yes	Y	N	N	N	2	IIIA	Simple	N	Y	15	2.26	0.072
2040	2	White	> $90,000	51	Premenopausal	35.4537	2.66667	No	Yes	Y	N	N	N	2	IIIA	Simple	N	Y	23		0.128205
2040	3	White	> $90,000	51	Premenopausal	35.4537	2.44444	No	Yes	Y	N	N	N	2	IIIA	Simple	N	Y	12		0.11
2041	1	White	$60,000 to $89,999	47	Premenopausal	25.4578	2.77778	No	Yes	N	N	Y	N	3	IIA	Segmental	N	N	10	1.99	0.047
2041	2	White	$60,000 to $89,999	47	Premenopausal	25.4578	2.88889	No	Yes	N	N	Y	N	3	IIA	Segmental	N	N	10	2.18	0.0945
2041	3	White	$60,000 to $89,999	47	Premenopausal	25.4578	2.88889	No	Yes	N	N	Y	N	3	IIA	Segmental	N	N	16		0.0965
2041	4	White	$60,000 to $89,999	47	Premenopausal	25.4578	3.33333	No	Yes	N	N	Y	N	3	IIA	Segmental	N	N	12		0.0875
2042	1	White	> $90,000	69	Post-menopausal	27.6311	2.77778	No	Yes	Y	N	N	N	2	I	Lumpectomy	N	Y	23	1.83	0.058
2042	2	White	> $90,000	69	Post-menopausal	27.6311	3	No	Yes	Y	N	N	N	2	I	Lumpectomy	N	Y	28	1.94	0.0595
2042	3	White	> $90,000	69	Post-menopausal	27.6311	3.11111	No	Yes	Y	N	N	N	2	I	Lumpectomy	N	Y	4	1.84	0.1225
2042	4	White	> $90,000	69	Post-menopausal	27.6311	2.88889	No	Yes	Y	N	N	N	2	I	Lumpectomy	N	Y	9		0.085
2043	1	White	> $90,000	44	Premenopausal	27.864	2.88889	No	Yes	N	Y	N	N	3	IIA	Simple	N	N	13	1.68	0.052
2043	2	White	> $90,000	44	Premenopausal	27.864	3.33333	No	Yes	N	Y	N	N	3	IIA	Simple	N	N	10	2.14	0.0585
2043	3	White	> $90,000	44	Premenopausal	27.864	2.88889	No	Yes	N	Y	N	N	3	IIA	Simple	N	N	7	1.49	0.026
2043	4	White	> $90,000	44	Premenopausal	27.864	3.11111	No	Yes	N	Y	N	N	3	IIA	Simple	N	N	15		0.066
2044	1	White	$60,000 to $89,999	55	Post-menopausal	45.955	1.66667	No	Yes	Y	N	N	N	3	IIB	Lumpectomy	N	Y	13	2.19	0.063
2044	2	White	$60,000 to $89,999	55	Post-menopausal	45.955	2.5	No	Yes	Y	N	N	N	3	IIB	Lumpectomy	N	Y	12	2.18	0.0575
2044	3	White	$60,000 to $89,999	55	Post-menopausal	45.955	2.11111	No	Yes	Y	N	N	N	3	IIB	Lumpectomy	N	Y	0		0.1165
2044	4	White	$60,000 to $89,999	55	Post-menopausal	45.955	2	No	Yes	Y	N	N	N	3	IIB	Lumpectomy	N	Y	2		0.0655
2045	1	White	$60,000 to $89,999	55	Premenopausal	54.3316	3.55556	No	Yes	N	N	N	Y	3	I	Lumpectomy	N	Y	14	2.18	0.064
2045	2	White	$60,000 to $89,999	55	Premenopausal	54.3316	3.22222	No	Yes	N	N	N	Y	3	I	Lumpectomy	N	Y	7	1.81	0.061
2045	3	White	$60,000 to $89,999	55	Premenopausal	54.3316	3.44444	No	Yes	N	N	N	Y	3	I	Lumpectomy	N	Y	7		0.096
2047	1	White	> $90,000	56	Post-menopausal	26.3977	2.66667	No	No	Y	N	N	N	2	IIB	Simple	N	Y	12		0.033
2047	2	White	> $90,000	56	Post-menopausal	26.3977	2.66667	No	No	Y	N	N	N	2	IIB	Simple	N	Y	21		0.078
2047	3	White	> $90,000	56	Post-menopausal	26.3977	3	No	No	Y	N	N	N	2	IIB	Simple	N	Y	10		0.057
2048	1	White	<$30,000	51	Post-menopausal	22.5511	1.22222	No	No	N	Y	N	N	3	I	Simple	N	Y	28	1.7	0.0565
2048	2	White	<$30,000	51	Post-menopausal	22.5511	1.22222	No	No	N	Y	N	N	3	I	Simple	N	Y	23		0.0475
2049	1	White	$30,000 to $59,999	39	Premenopausal	22.6713	2.66667	No	Yes	Y	N	N	N	2	IIA	Simple	N	N	22	1.85	0.065
2049	2	White	$30,000 to $59,999	39	Premenopausal	22.6713	2.44444	No	Yes	Y	N	N	N	2	IIA	Simple	N	N	26		0.0985
2049	3	White	$30,000 to $59,999	39	Premenopausal	22.6713	3.11111	No	Yes	Y	N	N	N	2	IIA	Simple	N	N	22		0.0975
2050	1	White	<$30,000	71	Post-menopausal	49.3783	2.77778	No	No	Y	N	N	N	3	IIIA	Simple	N	Y	17	1.86	0.064
2050	2	White	<$30,000	71	Post-menopausal	49.3783	3	No	No	Y	N	N	N	3	IIIA	Simple	N	Y	4	1.57	0.0685
2050	3	White	<$30,000	71	Post-menopausal	49.3783	4	No	No	Y	N	N	N	3	IIIA	Simple	N	Y	17		0.098
2051	1	White	$30,000 to $59,999	52	Post-menopausal	36.312	2.33333	No	Yes	N	N	Y	N	3	IIA	Simple	N	Y	29	1.99	0.0875
2051	2	White	$30,000 to $59,999	52	Post-menopausal	36.312	2.11111	No	Yes	N	N	Y	N	3	IIA	Simple	N	Y	26	2.14	0.085
2051	3	White	$30,000 to $59,999	52	Post-menopausal	36.312	2	No	Yes	N	N	Y	N	3	IIA	Simple	N	Y	29	2.03	0.1825
2051	4	White	$30,000 to $59,999	52	Post-menopausal	36.312	2.33333	No	Yes	N	N	Y	N	3	IIA	Simple	N	Y	27		0.0875
2052	1	White	<$30,000	53	Post-menopausal	35.4245	2.33333	No	Yes	Y	N	N	N	3	I	Lumpectomy	N	Y	19	2.2	0.0715
2052	2	White	<$30,000	53	Post-menopausal	35.4245	2.5	No	Yes	Y	N	N	N	3	I	Lumpectomy	N	Y	25	1.83	0.0665
2052	3	White	<$30,000	53	Post-menopausal	35.4245	2.44444	No	Yes	Y	N	N	N	3	I	Lumpectomy	N	Y	16		0.1085
2052	4	White	<$30,000	53	Post-menopausal	35.4245	2.55556	No	Yes	Y	N	N	N	3	I	Lumpectomy	N	Y	17		0.0955
2053	1	White	<$30,000	42	Premenopausal	25.6241	2.11111	Yes	Yes	N	N	Y	N	3	IIA	Lumpectomy	N	Y	24	1.57	0.0635
2053	2	White	<$30,000	42	Premenopausal	25.6241	1.88889	Yes	Yes	N	N	Y	N	3	IIA	Lumpectomy	N	Y	28	1.69	0.0995
2053	3	White	<$30,000	42	Premenopausal	25.6241	2.33333	Yes	Yes	N	N	Y	N	3	IIA	Lumpectomy	N	Y	27		0.1385
2053	4	White	<$30,000	42	Premenopausal	25.6241		Yes	Yes	N	N	Y	N	3	IIA	Lumpectomy	N	Y	21		0.057
2054	1	BlackAfricanAmerican	$30,000 to $59,999	44	Premenopausal	24.3234	2.22222	No	Yes	Y	N	N	N	2	IIA	Lumpectomy	N	Y	19	1.83	0.055
2054	2	BlackAfricanAmerican	$30,000 to $59,999	44	Premenopausal	24.3234	2.33333	No	Yes	Y	N	N	N	2	IIA	Lumpectomy	N	Y	11	1.76	0.0515
2054	3	BlackAfricanAmerican	$30,000 to $59,999	44	Premenopausal	24.3234	2.33333	No	Yes	Y	N	N	N	2	IIA	Lumpectomy	N	Y	12		0.059
2055	1	White	> $90,000	45	Premenopausal	21.2822	2.33333	No	Yes	Y	N	N	N	3	IIIA	Simple	N	Y	14	1.99	0.0795
2055	2	White	> $90,000	45	Premenopausal	21.2822	2.66667	No	Yes	Y	N	N	N	3	IIIA	Simple	N	Y	11		0.1195
2055	3	White	> $90,000	45	Premenopausal	21.2822	2.77778	No	Yes	Y	N	N	N	3	IIIA	Simple	N	Y	21		0.073
2056	1	White	$60,000 to $89,999	58	Post-menopausal	29.4511	3.11111	No	No	Y	N	N	N	2	IIB	Simple	N	Y	7	2.07	0.059
2056	2	White	$60,000 to $89,999	58	Post-menopausal	29.4511	3	No	No	Y	N	N	N	2	IIB	Simple	N	Y	4	1.84	0.0875
2056	3	White	$60,000 to $89,999	58	Post-menopausal	29.4511	3.33333	No	No	Y	N	N	N	2	IIB	Simple	N	Y	2		0.0705
2056	4	White	$60,000 to $89,999	58	Post-menopausal	29.4511	3.33333	No	No	Y	N	N	N	2	IIB	Simple	N	Y	2		0.0895
2057	1	White	$60,000 to $89,999	57	Post-menopausal	39.9343	2.33333	No	Yes	N	Y	N	N	3	IIB	Simple	N	N	26	1.55	0.0190476
2057	2	White	$60,000 to $89,999	57	Post-menopausal	39.9343	2.33333	No	Yes	N	Y	N	N	3	IIB	Simple	N	N	19	1.62	0.084
2057	3	White	$60,000 to $89,999	57	Post-menopausal	39.9343	2.11111	No	Yes	N	Y	N	N	3	IIB	Simple	N	N	20		0.103
2057	4	White	$60,000 to $89,999	57	Post-menopausal	39.9343	2.11111	No	Yes	N	Y	N	N	3	IIB	Simple	N	N	15		0.066
2058	1	White	> $90,000	46	Premenopausal	29.6951	3	No	Yes	Y	N	N	N	3	IIIA	Simple	N	Y	0	1.67	0.0135
2058	2	White	> $90,000	46	Premenopausal	29.6951	3.22222	No	Yes	Y	N	N	N	3	IIIA	Simple	N	Y	0	2.1	0.099
2058	3	White	> $90,000	46	Premenopausal	29.6951	3.55556	No	Yes	Y	N	N	N	3	IIIA	Simple	N	Y	4		0.064
2058	4	White	> $90,000	46	Premenopausal	29.6951	3.22222	No	Yes	Y	N	N	N	3	IIIA	Simple	N	Y	0		0.0805
2060	1	White	> $90,000	53	Post-menopausal	30.207	3.44444	No	Yes	Y	N	N	N	1	I	Lumpectomy	N	Y	5	1.78	0.05
2060	2	White	> $90,000	53	Post-menopausal	30.207	3.11111	No	Yes	Y	N	N	N	1	I	Lumpectomy	N	Y	5	1.27	0.023
2060	3	White	> $90,000	53	Post-menopausal	30.207	3.22222	No	Yes	Y	N	N	N	1	I	Lumpectomy	N	Y	5		0.1325
2060	4	White	> $90,000	53	Post-menopausal	30.207	2.88889	No	Yes	Y	N	N	N	1	I	Lumpectomy	N	Y	3		0.076
2061	1	White	$30,000 to $59,999	50	Premenopausal	37.1189	3	No	Yes	Y	N	N	N	1	IIB	Simple	N	Y	13	2	0.064
2061	2	White	$30,000 to $59,999	50	Premenopausal	37.1189	3	No	Yes	Y	N	N	N	1	IIB	Simple	N	Y	13	2.18	0.125
2061	3	White	$30,000 to $59,999	50	Premenopausal	37.1189	3	No	Yes	Y	N	N	N	1	IIB	Simple	N	Y	11		0.08
2061	4	White	$30,000 to $59,999	50	Premenopausal	37.1189	2.33333	No	Yes	Y	N	N	N	1	IIB	Simple	N	Y	15		0.136
2062	1	White	> $90,000	66	Post-menopausal	33.2456	1.77778	No	No	N	Y	N	N	3	I	Simple	N	N	20	2.05	0.066
2062	2	White	> $90,000	66	Post-menopausal	33.2456	2.22222	No	No	N	Y	N	N	3	I	Simple	N	N	7	1.96	0.0585
2062	3	White	> $90,000	66	Post-menopausal	33.2456	3.11111	No	No	N	Y	N	N	3	I	Simple	N	N	12		0.054
2062	4	White	> $90,000	66	Post-menopausal	33.2456	2.66667	No	No	N	Y	N	N	3	I	Simple	N	N	14		0.0475
2063	1	White	> $90,000	50	Premenopausal	26.3933	3.44444	No	Yes	Y	N	N	N	2	IIA	Simple	N	N	20	2.19	0.074
2063	2	White	> $90,000	50	Premenopausal	26.3933	3.33333	No	Yes	Y	N	N	N	2	IIA	Simple	N	N	26	2.02	0.07
2063	3	White	> $90,000	50	Premenopausal	26.3933	3	No	Yes	Y	N	N	N	2	IIA	Simple	N	N	21		0.091
2063	4	White	> $90,000	50	Premenopausal	26.3933	3.66667	No	Yes	Y	N	N	N	2	IIA	Simple	N	N	18		0.0565
2064	1	White	$60,000 to $89,999	67	Post-menopausal	29.4441	2.88889	No	No	Y	N	N	N	1	IIA	Simple	N	N	9	2.1	0.0565
2064	2	White	$60,000 to $89,999	67	Post-menopausal	29.4441	2.22222	No	No	Y	N	N	N	1	IIA	Simple	N	N	16	1.93	0.0745
2064	3	White	$60,000 to $89,999	67	Post-menopausal	29.4441	2.44444	No	No	Y	N	N	N	1	IIA	Simple	N	N	5		0.062
2064	4	White	$60,000 to $89,999	67	Post-menopausal	29.4441	3.33333	No	No	Y	N	N	N	1	IIA	Simple	N	N	4		0.0495
2065	1	White	$30,000 to $59,999	59	Post-menopausal	28.3468	2.55556	No	No	Y	N	N	N	3	I	Lumpectomy	N	Y	2	2.37	0.085
2065	2	White	$30,000 to $59,999	59	Post-menopausal	28.3468	2.44444	No	No	Y	N	N	N	3	I	Lumpectomy	N	Y	4	2.14	0.0905
2065	3	White	$30,000 to $59,999	59	Post-menopausal	28.3468	3.11111	No	No	Y	N	N	N	3	I	Lumpectomy	N	Y	4		0.1115
2065	4	White	$30,000 to $59,999	59	Post-menopausal	28.3468	2.77778	No	No	Y	N	N	N	3	I	Lumpectomy	N	Y	4		0.1035
2066	1	White	$60,000 to $89,999	57	Post-menopausal	35.356	2.44444	No	No	N	N	Y	N	2	IIA	Simple	N	N	17	1.68	0.051
2066	2	White	$60,000 to $89,999	57	Post-menopausal	35.356	3	No	No	N	N	Y	N	2	IIA	Simple	N	N	16	1.49	0.0525
2066	3	White	$60,000 to $89,999	57	Post-menopausal	35.356	2.88889	No	No	N	N	Y	N	2	IIA	Simple	N	N	13		0.0505
2066	4	White	$60,000 to $89,999	57	Post-menopausal	35.356	2.625	No	No	N	N	Y	N	2	IIA	Simple	N	N	16		0.069281
2067	1	White	$30,000 to $59,999	58	Post-menopausal	41.3314	3	No	No	Y	N	N	N	2	IIA	Simple	N	Y	16	1.94	0.0655
2067	2	White	$30,000 to $59,999	58	Post-menopausal	41.3314	3.55556	No	No	Y	N	N	N	2	IIA	Simple	N	Y	16	1.94	0.0865
2067	3	White	$30,000 to $59,999	58	Post-menopausal	41.3314	3.44444	No	No	Y	N	N	N	2	IIA	Simple	N	Y	14		0.08
2067	4	White	$30,000 to $59,999	58	Post-menopausal	41.3314	3.22222	No	No	Y	N	N	N	2	IIA	Simple	N	Y	13		0.1375
2068	1	White	> $90,000	50	Premenopausal	21.0776	3.77778	No	Yes	Y	N	N	N	2	IIA	Lumpectomy	N	Y	13	2.13	0.054
2068	2	White	> $90,000	50	Premenopausal	21.0776	3.55556	No	Yes	Y	N	N	N	2	IIA	Lumpectomy	N	Y	8	2.41	0.11
2068	3	White	> $90,000	50	Premenopausal	21.0776	3.66667	No	Yes	Y	N	N	N	2	IIA	Lumpectomy	N	Y	10	1.64	0.1355
2068	4	White	> $90,000	50	Premenopausal	21.0776	3.55556	No	Yes	Y	N	N	N	2	IIA	Lumpectomy	N	Y	10	1.8	0.076
2069	1	White	> $90,000	65	Post-menopausal	29.5795	2.55556	No	No	Y	N	N	N	2	I	Simple	N	N	24	1.56	0.0355
2069	2	White	> $90,000	65	Post-menopausal	29.5795	2.88889	No	No	Y	N	N	N	2	I	Simple	N	N	20		0.0595883
2069	3	White	> $90,000	65	Post-menopausal	29.5795	2.88889	No	No	Y	N	N	N	2	I	Simple	N	N	13		0.05
2069	4	White	> $90,000	65	Post-menopausal	29.5795	2.77778	No	No	Y	N	N	N	2	I	Simple	N	N	13	1.87	0.091
2070	1	White	<$30,000	53	Post-menopausal	27.9758	2	Yes	Yes	N	N	Y	N	3	I	Lumpectomy	N	Y	28	1.86	0.0575
2070	2	White	<$30,000	53	Post-menopausal	27.9758	2.77778	Yes	Yes	N	N	Y	N	3	I	Lumpectomy	N	Y	15	2.16	0.0385
2070	3	White	<$30,000	53	Post-menopausal	27.9758	2.44444	Yes	Yes	N	N	Y	N	3	I	Lumpectomy	N	Y	20		0.1235
2070	4	White	<$30,000	53	Post-menopausal	27.9758	2.55556	Yes	Yes	N	N	Y	N	3	I	Lumpectomy	N	Y	23	1.83	0.1005
2071	1	BlackAfricanAmerican	> $90,000	39	Premenopausal	40.2341	2.55556	No	No	N	N	Y	N	3	I	Lumpectomy	N	Y	33	1.95	0.041
2071	2	BlackAfricanAmerican	> $90,000	39	Premenopausal	40.2341	2.88889	No	No	N	N	Y	N	3	I	Lumpectomy	N	Y	30	1.53	0.099
2071	3	BlackAfricanAmerican	> $90,000	39	Premenopausal	40.2341	2.55556	No	No	N	N	Y	N	3	I	Lumpectomy	N	Y	32		0.1305
2071	4	BlackAfricanAmerican	> $90,000	39	Premenopausal	40.2341	3.44444	No	No	N	N	Y	N	3	I	Lumpectomy	N	Y	18	1.78	0.085
2072	1	White	$60,000 to $89,999	54	Premenopausal	23.1702	3.22222	No	Yes	Y	N	N	N	2	I	Lumpectomy	N	Y	13	2.1	0.0335
2072	2	White	$60,000 to $89,999	54	Premenopausal	23.1702	3	No	Yes	Y	N	N	N	2	I	Lumpectomy	N	Y	2	2.11	0.0785
2072	3	White	$60,000 to $89,999	54	Premenopausal	23.1702	3.44444	No	Yes	Y	N	N	N	2	I	Lumpectomy	N	Y	2		0.094
2072	4	White	$60,000 to $89,999	54	Premenopausal	23.1702	3.33333	No	Yes	Y	N	N	N	2	I	Lumpectomy	N	Y	1		0.105
2073	1	BlackAfricanAmerican	<$30,000	58	Post-menopausal	38.7302	3.11111	No	No	Y	N	N	N	1	IIB	Lumpectomy	N	Y	14	1.98	0.05
2073	2	BlackAfricanAmerican	<$30,000	58	Post-menopausal	38.7302	2.66667	No	No	Y	N	N	N	1	IIB	Lumpectomy	N	Y	16	1.99	0.0969072
2073	3	BlackAfricanAmerican	<$30,000	58	Post-menopausal	38.7302	3	No	No	Y	N	N	N	1	IIB	Lumpectomy	N	Y	9		0.1055
2073	4	BlackAfricanAmerican	<$30,000	58	Post-menopausal	38.7302	2.77778	No	No	Y	N	N	N	1	IIB	Lumpectomy	N	Y	2	1.91	0.091
2074	1	White	$60,000 to $89,999	29	Premenopausal	31.0082	2.77778	Yes	Yes	N	N	N	Y	3	IIB	Simple	N	N	14	1.84	0.0475
2074	2	White	$60,000 to $89,999	29	Premenopausal	31.0082	2.11111	Yes	Yes	N	N	N	Y	3	IIB	Simple	N	N	10	2.2	0.0485
2074	3	White	$60,000 to $89,999	29	Premenopausal	31.0082	1.88889	Yes	Yes	N	N	N	Y	3	IIB	Simple	N	N	19		0.1005
2074	4	White	$60,000 to $89,999	29	Premenopausal	31.0082	2.11111	Yes	Yes	N	N	N	Y	3	IIB	Simple	N	N	13	1.85	0.05
2075	1	BlackAfricanAmerican	<$30,000	52	Post-menopausal	33.3289	3	Yes	Yes	Y	N	N	N	2	IIB	Segmental	N	Y	20	2.06	0.044
2075	2	BlackAfricanAmerican	<$30,000	52	Post-menopausal	33.3289	2.88889	Yes	Yes	Y	N	N	N	2	IIB	Segmental	N	Y	17	2.46	0.1025
2075	3	BlackAfricanAmerican	<$30,000	52	Post-menopausal	33.3289	2.88889	Yes	Yes	Y	N	N	N	2	IIB	Segmental	N	Y	21		0.063
2075	4	BlackAfricanAmerican	<$30,000	52	Post-menopausal	33.3289	2.44444	Yes	Yes	Y	N	N	N	2	IIB	Segmental	N	Y	18	1.81	0.0695
2076	1	White	$60,000 to $89,999	60	Post-menopausal	39.5026	2.66667	No	Yes	Y	N	N	N	3	I	Lumpectomy	N	Y	9		0.036
2076	2	White	$60,000 to $89,999	60	Post-menopausal	39.5026	3	No	Yes	Y	N	N	N	3	I	Lumpectomy	N	Y			0.0725
2077	1	White	$60,000 to $89,999	65	Post-menopausal	22.0813	2.66667	No	Yes	N	N	Y	N	2	I	Lumpectomy	N	Y	24		0.04
2077	2	White	$60,000 to $89,999	65	Post-menopausal	22.0813	3.11111	No	Yes	N	N	Y	N	2	I	Lumpectomy	N	Y	9		0.0775
